# Supplementary material for: Association between Contrast-Enhanced Computed Tomography Radiomic Features, Genomic Alterations and Prognosis in Advanced Lung Adenocarcinoma Patients
Source: Cancers (Basel). 2023 Sep 14;15(18):4553. doi: 10.3390/cancers15184553 (PMC10527057; doi:10.3390/cancers15184553)
Supplement: Supplementary file 1 [file cancers-15-04553-s001.zip]

Archive with 1 entries (1 files):
- cancers-2578811-supplementary.pdf
